# Supplementary material for: Evaluating Families’ Opinions of Routine Influenza Vaccination in Children Under 5 Years of Age in Spain
Source: Vaccines (Basel). 2025 Jan 10;13(1):54. doi: 10.3390/vaccines13010054 (PMC11768964; doi:10.3390/vaccines13010054)
Supplement: Supplementary file 1 [file vaccines-13-00054-s001.zip]

Archive with 1 entries (1 files):
- vaccines-3367062-Supplementary.pdf
